# Supplementary material for: An elemental approach to modelling the mechanics of the cochlea
Source: Hear Res. 2018 Mar;360:14–24. doi: 10.1016/j.heares.2017.10.013 (PMC5854296; doi:10.1016/j.heares.2017.10.013)
Supplement: mmc1 [file mmc1.zip]

Archive with 7 entries (7 files):
- ss_formulation.m
- statespace_example.m
- FluidCoupling_Human.m
- Guide to MATLAB example Code.doc
- Human.mat
- longwave_ZL.M
- shortwave_ZS.M
