# Supplementary material for: An elemental approach to modelling the mechanics of the cochlea
Source: Hear Res. 2018 Mar;360:14–24. doi: 10.1016/j.heares.2017.10.013 (PMC5854296; doi:10.1016/j.heares.2017.10.013)
Supplement: mmc1 [file mmc1.zip › ss_formulation.m]

function xdot = ss_formulation(t,x)
global SS
input_index = floor(t./SS.tstep)+1;
xdot = SS.A*x + SS.B*[SS.U(input_index); zeros(SS.NX-1,1)];
