# Supplementary material for: An elemental approach to modelling the mechanics of the cochlea
Source: Hear Res. 2018 Mar;360:14–24. doi: 10.1016/j.heares.2017.10.013 (PMC5854296; doi:10.1016/j.heares.2017.10.013)
Supplement: mmc1 [file mmc1.zip › statespace_example.m]

%  ===========    Example code   ==============================
%                 Time domain simulation 
%   of a coupled passive linear model of the human cochlea
%
%   This model also includes a human middle ear boundary and a damped
%   helicotrema
%
%
%   Written by Guangjian Ni October 2017
clc
clear
close all
%% Input
global SS
SS.type=3;              % 1: sinusoidal 2: click  3: user-defined
SS.fs=2000;             % Driving frequency  [Hz]
SS.omega=2*pi*SS.fs;    % Driving frequency [rad]
SS.s=1i*SS.omega;       % Laplace variable
SS.amp = 1;             % Amplitude of the excitation
%%  Set simulation parameters
SS.L=35e-3;                    % Length of the cochlea [m]
SS.NX=513;                     % Number of positions along the cochlea
SS.X = 0:SS.L/(SS.NX-1):SS.L;  % Positions along the cochlea [m]
SS.Delta = SS.X(2)-SS.X(1);    % Spatial increament [m]
SS.f_B=20e3;                   % CF at the base [Hz]
SS.cl=7e-3;                    % Characteristic length [m]
SS.CF=SS.f_B*exp(-SS.X/SS.cl); % Characteristics frequency [Hz]
SS.OmegaC=SS.CF*2*pi;          % Characteristic frequency [rad]
SS.Q=5;                        % Q factor
SS.rho = 1000;                 % Density of water
SS.W=1e-3;                     % Cochlear partition width [m]
SS.H=1e-3;                     % Cochlear chamber height  [m]
SS.B=0.3e-3;                   % Basilar membrane width [m]
SS.m=0.28;                     % Assumed BM mass per area [kg/m^2]
SS.k=(SS.OmegaC.^2).*SS.m;     % Assuemd BM stiffness [Nm^-3]  
SS.c=sqrt(SS.k.*SS.m)/SS.Q;    % Assuemd BM damping   [Nsm^-3] 
SS.h= pi^2*SS.W*SS.H/(8*SS.B); % Effective height
%% Forming A, B, C and F (fluid coupling) matrices
lA = 2*SS.NX; % length of A
Num_sts = 2;      % number of micromechanical states
SS.C = zeros(SS.NX, lA);  % Initialize C
SS.C(1,1) = 1;         % Middle Ear
SS.C(SS.NX*2+2 : SS.NX*Num_sts+1 : SS.NX*2+(SS.NX*Num_sts+1)*(SS.NX-2)) = 0.4; % cochlea
SS.C(end,end-1) = 1;   % Helicotrema

F_top = [-1 1 zeros(1,SS.NX-2)];
F_mid = [1*diag(ones(SS.NX-2,1),0) zeros(SS.NX-2,2)] ...
    + [zeros(SS.NX-2,1) diag(-2*ones(SS.NX-2,1),0) zeros(SS.NX-2,1)]...
    + [zeros(SS.NX-2,2) 1*diag(ones(SS.NX-2,1),0)];
F_bot = [zeros(1,SS.NX-2) SS.Delta/SS.h -(SS.Delta/SS.h + SS.Delta^2/SS.h^2)];
SS.F = [1/(2*SS.rho*SS.Delta)*F_top ; SS.h/(2*SS.rho*SS.Delta^2)*F_mid ;SS.h/(2*SS.rho*SS.Delta^2)*F_bot];
SS.iF = inv(SS.F);
%  Initialize isolated A and B matrices
AE = zeros(2*SS.NX);       % A matrix
BE = zeros(2*SS.NX,SS.NX); % B matrix
% CE = zeros(SS.NX,2*SS.NX); % C matrix
As = 3.2*1e-6;                                     % stapes area
% Middle ear properties
m_ME = 4.4e5*As;        % Mass
c_ME = 10e9*As;         % Damping
k_ME = 8.1e13*As;       % Stiffness

AE(1:2,1:2) = [-c_ME/m_ME -k_ME/m_ME; 1 0];
BE(1:2,1) = [1/m_ME 0];

% Helicotrema
CH = SS.c(end);        % Damping
MH = SS.m;             % Mass

A11 = -SS.c./SS.m;  % Vectorise elements of A for speed
A12 = -SS.k./SS.m;
A21 = ones(1,SS.NX);

AE(2*lA+3:lA*Num_sts+Num_sts:2*lA+3+(lA*Num_sts+Num_sts)*(SS.NX-3)) = A11(2:end-1);
AE(3*lA+3:lA*Num_sts+Num_sts:3*lA+3+(lA*Num_sts+Num_sts)*(SS.NX-3)) = A12(2:end-1);
AE(2*lA+4:lA*Num_sts+Num_sts:2*lA+4+(lA*Num_sts+Num_sts)*(SS.NX-3)) = A21(2:end-1);
AE(end-1:end,end-1:end) = [-(CH/MH) , 0; ...
                             1      , 0      ];
BE(lA+3:lA+Num_sts:lA+3+(lA+Num_sts)*(SS.NX-3)) = 1./SS.m;
BE(end-1:end,end) = [1/(MH) ; 0];
%   Coupled A and B matrices
SS.A = (eye(size(AE)) - BE/SS.F*SS.C)\AE;
SS.B= (eye(size(AE)) - BE/SS.F*SS.C)\BE;
%% Defining simulation
% Initial condition
SS.X0 = zeros(1,2*SS.NX);        

switch 1
    case SS.type == 1
        % Sinusoidal excitation
        SS.fs = 2000;  % Driving frequency [Hz]
        SS.f2 = 0;
        SS.f0 = sqrt(SS.k(1)/SS.m(1))/(2*pi);
        SS.tcur = 0;
        SS.tcurindx = 1;
        SS.tstep = 1/(10 * (SS.f0));
        SS.tend = 10e-3;
        SS.t = 0:SS.tstep:SS.tend;
        SS.AbsTol = 11;
        SS.AbsTolVect = ones(1,2*SS.NX)*SS.AbsTol;
        SS.AbsTolVect(1:2:end) = SS.AbsTol-4;
        SS.RelTol = 4;
        SS.options = odeset('RelTol',1*10^(-SS.RelTol),'AbsTol',1*10.^(-SS.AbsTolVect));
        SS.U = SS.amp*sin(SS.t*2*pi*SS.fs);
        % Call ode45 function
        [SS.T,SS.BM] = ode45(@ss_formulation,SS.t,SS.X0,SS.options); 
        SS.V_BMtd = SS.BM(:,1:2:end);  % Save only BM velocities
    case SS.type == 2
        % click excitation
        SS.f0 = sqrt(SS.k(1)/SS.m(1))/(2*pi);
        SS.tcur = 0;
        SS.tcurindx = 1;
        SS.tstep = 1/(10 * (SS.f0));
        SS.tend = 10e-3;
        SS.t = 0:SS.tstep:SS.tend;
        SS.U = [SS.amp zeros(1,length(SS.t)-1)]; 
        SS.AbsTol = 12;
        SS.AbsTolVect = ones(1,2*SS.NX)*SS.AbsTol;
        SS.AbsTolVect(1:2:end) = SS.AbsTol-4;
        SS.RelTol = 4;
        SS.options = odeset('RelTol',1*10^(-SS.RelTol),'AbsTol',1*10.^(-SS.AbsTolVect));
        % Call ode45 function
        [SS.T,SS.BM] = ode45(@ss_formulation,SS.t,SS.X0,SS.options);
        SS.V_BMtd = SS.BM(:,1:2:end);  % Save only cochlear velocities        
    case SS.type == 3
        % User-defined excitation
        SS.f0 = sqrt(SS.k(1)/SS.m(1))/(2*pi);
        SS.tcur = 0;
        SS.tcurindx = 1;
        SS.tstep = 1/(10 * (SS.f0));
        SS.tend = 10e-3;
        SS.t = 0:SS.tstep:SS.tend;
        SS.NT=floor(length(SS.t)/10); % random excitation length
        SS.U = [SS.amp*rand(1,SS.NT) zeros(1,length(SS.t)-SS.NT+1)];  % user-defined excitation
        SS.AbsTol = 12;
        SS.AbsTolVect = ones(1,2*SS.NX)*SS.AbsTol;
        SS.AbsTolVect(1:2:end) = SS.AbsTol-4;
        SS.RelTol = 4;
        SS.options = odeset('RelTol',1*10^(-SS.RelTol),'AbsTol',1*10.^(-SS.AbsTolVect));
        % Call ode45 function
        [SS.T,SS.BM] = ode45(@ss_formulation,SS.t,SS.X0,SS.options);
        SS.V_BMtd = SS.BM(:,1:2:end);  % Save only cochlear velocities
end
Amax=max(max(abs(SS.V_BMtd)));% Peak response
%% Spatial domain response measured at different time intants
% Defining ylim
switch 1
    case SS.type==1
        lb=-1;
        ub=1;
    case SS.type==2
        lb=-0.4;
        ub=0.4;
    case SS.type==3
        lb=-1;
        ub=1;
end
% Defining time instants
it1=40;
it2=100;
it3=200;
it4=300;

% Present time instants 
figure(1)
subplot(2,2,1)
plot(SS.X*1000,real(SS.V_BMtd(it1,:))/Amax,'k-','LineWidth',3)
xlabel('x [mm]')
ylabel('BM Velocity re peak')
xlim([0 35])
ylim([lb ub])
title([' ( a ) ',num2str(SS.t(it1)*1000),' ms'])

subplot(2,2,2)
plot(SS.X*1000,real(SS.V_BMtd(it2,:))/Amax,'k-','LineWidth',3)
xlabel('x [mm]')
ylabel('BM Velocity re peak')
xlim([0 35])
ylim([lb ub])
title([' ( b ) ',num2str(SS.t(it2)*1000),' ms'])

subplot(2,2,3)
plot(SS.X*1000,real(SS.V_BMtd(it3,:))/Amax,'k-','LineWidth',3)
xlabel('x [mm]')
ylabel('BM Velocity re peak')
xlim([0 35])
ylim([lb ub])
title([' ( c ) ',num2str(SS.t(it3)*1000),' ms'])

subplot(2,2,4)
plot(SS.X*1000,real(SS.V_BMtd(it4,:))/Amax,'k-','LineWidth',3)
xlabel('x [mm]')
ylabel('BM Velocity re peak')
xlim([0 35])
ylim([lb ub])
title([' ( d ) ',num2str(SS.t(it4)*1000),' ms'])

% % Previous + present time instants 
% figure(2)
% subplot(2,2,1)
% plot(SS.X*1000,real(SS.V_BMtd(it1,:))/Amax,'k-','LineWidth',3)
% xlabel('x [mm]')
% ylabel('BM Velocity re peak')
% xlim([0 35])
% legend([num2str(SS.t(it1)*1000),' ms'])
% ylim([lb ub])
% title('( a )')
% 
% subplot(2,2,2)
% plot(SS.X*1000,real(SS.V_BMtd(it2,:))/Amax,'k-','LineWidth',3)
% hold on
% plot(SS.X*1000,real(SS.V_BMtd(it1,:))/Amax,'-','LineWidth',2,'color',[.8 .8 .8])
% xlabel('x [mm]')
% ylabel('BM Velocity re peak')
% xlim([0 35])
% legend([num2str(SS.t(it2)*1000),' ms'],[num2str(SS.t(it1)*1000),' ms'])
% ylim([lb ub])
% title('( b )')
% 
% subplot(2,2,3)
% plot(SS.X*1000,real(SS.V_BMtd(it3,:))/Amax,'k-','LineWidth',3)
% hold on
% plot(SS.X*1000,real(SS.V_BMtd(it2,:))/Amax,'-','LineWidth',2,'color',[.8 .8 .8])
% xlabel('x [mm]')
% ylabel('BM Velocity re peak')
% xlim([0 35])
% legend([num2str(SS.t(it3)*1000),' ms'],[num2str(SS.t(it2)*1000),' ms'])
% ylim([lb ub])
% title('( c )')
% 
% subplot(2,2,4)
% plot(SS.X*1000,real(SS.V_BMtd(it4,:))/Amax,'k-','LineWidth',3)
% hold on
% plot(SS.X*1000,real(SS.V_BMtd(it3,:))/Amax,'-','LineWidth',2,'color',[.8 .8 .8])
% xlabel('x [mm]')
% ylabel('BM Velocity re peak')
% xlim([0 35])
% legend([num2str(SS.t(it4)*1000), ' ms'],[num2str(SS.t(it3)*1000), ' ms'])
% ylim([lb ub])
% title('( d )')
% %% Time domain response measured at a given position
% [~,ix0]=min(abs(SS.fs-SS.CF));
% % As example, here we plot response measured at CF(x0)=fs
% 
% figure(10)
% plot(SS.t*1000,real(SS.V_BMtd(:,ix0))/max(abs(SS.V_BMtd(:,ix0))),'k-','LineWidth',2)
% % xlabel('Time [s]')
% ylabel('BM Displacement re peak')
% xlim([0 SS.tend*1000])
% xlabel('Time [ms]')
% title(['Measured at x_0=',num2str(SS.X(ix0)*1000), '  mm'])
