# Supplementary material for: An elemental approach to modelling the mechanics of the cochlea
Source: Hear Res. 2018 Mar;360:14–24. doi: 10.1016/j.heares.2017.10.013 (PMC5854296; doi:10.1016/j.heares.2017.10.013)
Supplement: mmc1 [file mmc1.zip › FluidCoupling_Human.m]

% example code for calculating fluid coupling and coupled response
%
%%
clc
clear
close all
%% human cochlea geometry
L=35e-3; 			% length of the cochlea [m]
NX=513; 			% number of positions along the cochlea length
X=linspace(0,L,NX); % positions along the cochlea length [m]
Dx=X(2)-X(1);		% spatial increament [m]
f_B=20e3; 			%freeuqncy at the base [Hz]
cl=7e-3;			% characteristic length [m]
CF=f_B*exp(-X/cl);
Q=2.5;        		% Q factor
rho = 1000;         % fluid density [kgm^-3]

% import cross-sectional area
load Human
% 3-D
% x: position [mm], from base to apex
% A_SV: area of scala vestibuli [mm^2], from base to apex
% A_ST: area of scala tympani [mm^2], from base to apex
% Effective area Ae
ae=2*(Human.A_SV.*Human.A_ST)./(Human.A_SV+Human.A_ST);
ae=ae*1e-6; 		% [mm^2] --> [m^2]
We=sqrt(ae); 		% Assuming the cochear partition width
% linearise data
XX=[ones(length(Human.x),1) Human.x*1e-3];
p=regress(We,XX);
a=p(1);
b=p(2);
%
W=a+b*X; 			% Linearised W [m]
Ae=W.^2; 			% Linearised effective area [m^2]

% Basilar membrane width
% Based on Wever,E.G.(1949)Theory of Hearing (Wiley, New York),pp.484.
B_base=0.2e-3; 		% BM width at base [m]
B_apex=0.5e-3; 		% BM width at apex [m]
B=B_base+(B_apex-B_base)/L*X; % [m]

% In reality, the BM width, W, should always be less than that of the cochlear
% partition, W. 
for jj=1:NX
    if W(jj)< B(jj)
        W(jj)= B(jj)/0.99;
    end
end

us=1e-3;                % Excitation
f0=1000;                % frequency [Hz]
w0=f0*2*pi;
X0=15*1e-3; 	        % distance from the base [m]
[~,ix0]=min(abs(X-X0));
%%
m3D=0.05; 				% kg m-2
m1D=0.28; 				% kg m-2
omegaC=CF*2*pi; 		% Characteristic frequency in radian
s=(omegaC.^2)*m1D;  	% [Nm^-3]  BM stiffness
r=sqrt(s.*m1D)/Q; 		% [Nsm^-3] BM damping

% When the model is assumed to be uniform
B0=mean(B);
W0=mean(W);
H0=W0;
B_U=B0*ones(1,NX);
W_U=W0*ones(1,NX);
AE_U=W_U.^2;

Z_BM =  s/1i/w0+r+m3D*1i*w0;
% BM Admittance
Y_BM    =  diag(1./Z_BM); %
% YBM(end,end)=0;
Y_BM(1,1)=0;


% When the model is assumed to be uniform
ZL_U=longwave_ZL(AE_U,L,NX,rho,f0,B_U,W_U);
Z_MS=shortwave_ZS(B0,W0,H0,L,NX,rho,f0);
ZFC_U=(ZL_U+Z_MS);

% When the model is non-uniform
Z_L=longwave_ZL(Ae,L,NX,rho,f0,B,W);
Z_FC=(Z_L+Z_MS);

%%
figure
subplot(2,1,1)
plot(X*1000,imag(ZL_U(:,ix0))*us,'r:','linewidth',3);
hold on
plot(X*1000,imag(ZFC_U(:,ix0))*us,'k-','linewidth',3);
xlim([0 35])
set(gca,'FontSize',18);% Tick size
set(gca, 'FontName','Times New Roman');% Font type
set(gca,'XTick',0:5:35)
ylabel('| p|  [Pa]','fontsize',18,'fontname','Times New Roman')
legend('1D fluid coupling','3D fluid coupling')
title('Uniform model')
subplot(2,1,2)
plot(X*1000,imag(Z_L(:,ix0))*us,'r:','linewidth',3);
hold on
plot(X*1000,imag(Z_FC(:,ix0))*us,'k-','linewidth',3);
xlim([0 35])
set(gca,'FontSize',18);% Tick size
set(gca, 'FontName','Times New Roman');% Font type
set(gca,'XTick',0:5:35)
ylabel('| p|  [Pa]','fontsize',18,'fontname','Times New Roman')
legend('1D fluid coupling','3D fluid coupling')
title('Tapered model')

%% BM response
f1=1000;
f2=10000;
[~,if1]=min(abs(CF-f1));
[~,if2]=min(abs(CF-f2));
Fre=[500 1000 fliplr(CF(if2:if1-1))];
VBM_1DU=zeros(length(Fre),NX);
VBM_1D=zeros(length(Fre),NX);
VBM_3D=zeros(length(Fre),NX);
I=eye(NX);
RHS=zeros(NX,1);
RHS(1)=1;  % source term as accleration
for ii=1:length(Fre)
    f0=Fre(ii);
    w0=f0*2*pi;
    Z_BM =  s/1i/w0+r+m3D*1i*w0;
        Z_BM1D =  s/1i/w0+r+m1D*1i*w0;
% BM Admittance
Y_BM    =  diag(1./Z_BM); %
Y_BM1D    =  diag(1./Z_BM1D); %
% YBM(end,end)=0;
Y_BM(1,1)=0;
Y_BM1D(1,1)=0;
% When the model is assumed to be uniform
ZL_U=longwave_ZL(AE_U,L,NX,rho,f0,B_U,W_U);
Z_MS=shortwave_ZS(B0,W0,H0,L,NX,rho,f0);
% ZFC_U=(ZL_U+Z_MS);
ZFC_U=ZL_U;
p_s=ZFC_U*RHS;
p_LMS=(I+ZFC_U*Y_BM1D)\p_s;  % long, medium & short wave only
% Coupled response
VBM_1DU(ii,:)=(Y_BM1D*p_LMS).';

% Non-uniform + 1D fluid coupling
Z_L=longwave_ZL(Ae,L,NX,rho,f0,B,W);
Z_FC=Z_L;
p_s=Z_FC*RHS;
p_LMS=(I+Z_FC*Y_BM1D)\p_s;  % long, medium & short wave only
% Coupled response
VBM_1D(ii,:)=(Y_BM1D*p_LMS).';


% Non-uniform + 3D fluid coupling
Z_L=longwave_ZL(Ae,L,NX,rho,f0,B,W);
Z_FC=(Z_L+Z_MS);
p_s=Z_FC*RHS;
p_LMS=(I+Z_FC*Y_BM)\p_s;  % long, medium & short wave only
% Coupled response
VBM_3D(ii,:)=(Y_BM*p_LMS).';
end
%% plot
fp=2000;
[~,ifp]=min(abs(Fre-fp));
X0=10*1e-3; % distance from the base [m]
[~,ix0]=min(abs(X-X0));
figure(2)
subplot(2,2,1)
plot(X*1000,20*log10(abs(VBM_1DU(ifp,:))),'k-','linewidth',3)
hold on
plot(X*1000,20*log10(abs(VBM_1D(ifp,:))),'k-.','linewidth',3)
plot(X*1000,20*log10(abs(VBM_3D(ifp,:))),'k:','linewidth',3)
xlim([0 35])
ylim([-40 40])
set(gca,'FontSize',18);% Tick size
set(gca, 'FontName','Times New Roman');% Font type
set(gca,'XTick',0:5:35)
set(gca,'yTick',-40:20:40)
ylabel('|V_{BM}|  [dB re u_s]','fontsize',18,'fontname','Times New Roman')
legend('1D Uniform','1D non-uniform','3D non-uniform')
title('Spatial domain')
subplot(2,2,3)
plot(X*1000,unwrap(phase(VBM_1DU(ifp,:)))/(2*pi),'k-','linewidth',3)
hold on
plot(X*1000,unwrap(phase(VBM_1D(ifp,:)))/(2*pi),'k-.','linewidth',3)
plot(X*1000,unwrap(phase(VBM_3D(ifp,:)))/(2*pi),'k:','linewidth',3)
xlim([0 35])
ylim([-4 2])
set(gca,'FontSize',18);% Tick size
set(gca, 'FontName','Times New Roman');% Font type
set(gca,'XTick',0:5:35)
ylabel('\angle V_{BM}  [cycles]','fontsize',18,'fontname','Times New Roman')
xlabel('x  [mm]','fontsize',18,'fontname','Times New Roman')


subplot(2,2,2)
semilogx(Fre,20*log10(abs(VBM_1DU(:,ix0))),'k-','linewidth',3)
hold on
semilogx(Fre,20*log10(abs(VBM_1D(:,ix0))),'k-.','linewidth',3)
semilogx(Fre,20*log10(abs(VBM_3D(:,ix0))),'k:','linewidth',3)
xlim([100 10000])
ylim([-40 40])
set(gca,'FontSize',18);% Tick size
set(gca, 'FontName','Times New Roman');% Font type
% set(gca,'XTick',0:5:35)
ylabel('|V_{BM}|  [dB re u_s]','fontsize',18,'fontname','Times New Roman')
% legend('1D Uniform','1D non-uniform','3D non-uniform')
title('Frequency domain')
subplot(2,2,4)
semilogx(Fre,unwrap(phase(VBM_1DU(:,ix0)))/(2*pi),'k-','linewidth',3)
hold on
semilogx(Fre,unwrap(phase(VBM_1D(:,ix0)))/(2*pi),'k-.','linewidth',3)
semilogx(Fre,unwrap(phase(VBM_3D(:,ix0)))/(2*pi),'k:','linewidth',3)
xlim([100 10000])
ylim([-4 2])
set(gca,'FontSize',18);% Tick size
set(gca, 'FontName','Times New Roman');% Font type
% set(gca,'XTick',0:5:35)
ylabel('\angle V_{BM}  [cycles]','fontsize',18,'fontname','Times New Roman')
xlabel('f  [Hz]','fontsize',18,'fontname','Times New Roman')
