# Supplementary material for: An elemental approach to modelling the mechanics of the cochlea
Source: Hear Res. 2018 Mar;360:14–24. doi: 10.1016/j.heares.2017.10.013 (PMC5854296; doi:10.1016/j.heares.2017.10.013)
Supplement: mmc1 [file mmc1.zip › longwave_ZL.M]

function Z_L=longwave_ZL(AF,L,NX,rho,f0,B,W)

% Long wave fluid coupling matrix


Dx=L/(NX-1);          % Section length which is approximately  68 um

w0=2*pi*f0;           % Driving angular frequency [Radians]
AFrow=AF(:).';        % ensure this is a row vector
recip_AF=1./AFrow;
Z_L=zeros(NX,NX);
for ii=2:NX-1;
    Z_L(1:ii,ii)=16i*w0*rho*Dx^2*sqrt(B(ii)*B(1:ii)*W(ii)./W(1:ii))*sum(recip_AF(ii:NX-1))/pi^2;
    for jj=ii+1:NX-1
        Z_L(jj,ii)=16i*w0*rho*Dx^2*sqrt(B(ii)*B(jj)*W(ii)/W(jj))*sum(recip_AF(jj:NX-1))/pi^2;
    end
end

for ii=1:NX
Z_L(ii,1)=2i*w0*rho*(NX-ii)*Dx;
end
