# Supplementary material for: An elemental approach to modelling the mechanics of the cochlea
Source: Hear Res. 2018 Mar;360:14–24. doi: 10.1016/j.heares.2017.10.013 (PMC5854296; doi:10.1016/j.heares.2017.10.013)
Supplement: mmc1 [file mmc1.zip › shortwave_ZS.M]

function Z_MS=shortwave_ZS(B,W,H,L,NE,rho,f0)

% short wave fluid coupling matrix 

nx=256;             % Sample point number of each section
M=30;               % Upper bound of summation in total effective thickness equation
V0=1;               % Unit BM velocity [m/s] +ve UP

Dx=L/NE;              % Section length which is approximately  68 um
dx=Dx/nx;             % Increament between each sample point
NK=NE*nx;             % Total sample point number
kmax=pi/(L/NK);       % Maximum wavenumber
K=[0:NK-1]*2*kmax/NK; % K variable
f_resolution=(K(3)-K(2))/2/pi; % spatial freq resolution
fs=f_resolution*NK;            % spatial sampling rate
Xnew=[0:NK-1]/fs;     % x-scale for qs_ana 
K(1)=K(2);            % prevent zero-divide
h=pi^2*W*H/(8*B);     % Effective height, [m]
w0=2*pi*f0;           % Driving angular frequency [Radians]
XX=[0:NE-1]*Dx;       % X stepping in large, Dx, steps 
Finv_MS=zeros(NE,NE);
Finv_MST=zeros(NE,NE);
  
QN=0;
% Summation
for n=1:1:M
  C=0; % Edge
  An=2*(1/pi)*sqrt(2*B/W)*(W^2/(W^2-(n*B)^2))*(cos(n*pi*C/W)+cos(n*pi*(B+C)/W));
  mn=((K.^2)+(n*pi/W)^2).^(1/2);
  QN=QN+(An^2./(2*mn)).*coth(mn*H);
end
A0=(2/pi)*sqrt(2*B/W);
Q_t=A0^2*coth(K*H)./K+QN;       % Total
Q_L=1./(K.^2*h);                % Long wave approximation
Q_S=Q_t-Q_L;                    % Short wave

%% Equivalent thickness T
T=Q_S(1);
k0=sqrt(1/(T*h));   % Wavenumber corresponds to T
%% Short wave effective thickness in Spatial domain
Q_S=Q_S+conj([0,fliplr(Q_S(2:end))]);

iX0=round(NE/2);  % calculate M & S curve at midpoint
for iX=iX0;
    
  x0=XX(iX)+Dx/2;           % Driving positon along the cochlea, [m]
  Ktrue=[0:NK-1]*2*kmax/NK; % the variable "K" has been bastardised to prevent zero divides.
  Vk1side=1*Dx*sinc(Ktrue*Dx/2/pi).*exp(-1i*Ktrue*x0);% only for ifft
  Vk=Vk1side+conj([0,fliplr(Vk1side(2:end))]);
  
  qs_ana=ifft((Q_S.*Vk),NK)/dx;
  qs_ana_T=ifft((T*Vk),NK)/dx;
  qs_mean=qs_ana;
  Rpnx=reshape(qs_mean,nx,NE);
  PN=zeros(1,NE);
  for loop=1:nx
    PN=PN+Rpnx(loop,:);
  end
  qs_ana_mean=PN/(nx); % Analytic solution mean value
  
  qs_mean_T=qs_ana_T;
  Rpnx_T=reshape(qs_mean_T,nx,NE);
  PN_T=zeros(1,NE);
  for loop=1:nx
    PN_T=PN_T+Rpnx_T(loop,:);
  end
  qs_ana_mean_T=PN_T/(nx); % Analytic solution mean value
  
  % mean of Xnew
  Xnew_mean=Xnew;
  Xpnx=reshape(Xnew_mean,nx,NE);
  XPN=zeros(1,NE);
  for loop=1:nx
    XPN=XPN+Xpnx(loop,:);
  end
  x_mean=XPN/(nx);
  
  ps_ana_mean=(qs_ana_mean.')*2i*w0*rho*V0;
  
  ps_ana_mean_T=(qs_ana_mean_T.')*2i*w0*rho*V0;
end

for iX=1:iX0;
  iXdiff=iX0-iX+1;
  Z_MS(:,iX)=[ps_ana_mean(iXdiff:NE);zeros(iXdiff-1,1)];
  Finv_MST(:,iX)=[ps_ana_mean_T(iXdiff:NE);zeros(iXdiff-1,1)];
end
for iX=iX0+[1:NE-iX0];
  iXdiff=iX-iX0;
  Z_MS(:,iX)=[zeros(iXdiff,1);ps_ana_mean(1:NE-iXdiff)];
end
